# Supplementary material for: Rhythm and ROS: Hepatic Chronotherapeutic Features of Grape Seed Proanthocyanidin Extract Treatment in Cafeteria Diet-Fed Rats
Source: Antioxidants (Basel). 2023 Aug 12;12(8):1606. doi: 10.3390/antiox12081606 (PMC10452039; doi:10.3390/antiox12081606)
Supplement: Supplementary file 1 [file antioxidants-12-01606-s001.zip]

Archive with 1 entries (1 files):
- antioxidants-2537641-supplementary.pdf
